# Supplementary material for: Measurement of the Drug Sensitivity of Single Prostate Cancer Cells
Source: Cancers (Basel). 2021 Dec 2;13(23):6083. doi: 10.3390/cancers13236083 (PMC8656582; doi:10.3390/cancers13236083)
Supplement: Supplementary file 1 [file cancers-13-06083-s001.zip]

Archive with 1 entries (1 files):
- cancers-1431582-supplementary.pdf
